# Supplementary material for: Trabectedin triggers direct and NK-mediated cytotoxicity in multiple myeloma
Source: J Hematol Oncol. 2019 Mar 21;12:32. doi: 10.1186/s13045-019-0714-9 (PMC6429746; doi:10.1186/s13045-019-0714-9)
Supplement: Supplementary file 1 — Table S1. List of genes included in DNA repair systems. (XLSX 11 kb) [file 13045_2019_714_MOESM1_ESM.xlsx]

## Sheet: Foglio1
	Table S1
	NER	BER	FA	HR	MMR	A-NHEJ	C-NHEJ
	ERCC1	PARP1	BRIP1	BRCA1	EXO1	LIG3	LIG4
	ERCC2	APEX1	FAAP100	DMC1	MLH1	POLQ	SETMAR
	ERCC3	APEX2	FAAP24	EME1	MLH3	PARP1	APLF
	ERCC4	APLF	FANCA	EME2	MSH2	XRCC1	PNKP
	ERCC5	LIG3	FANCB	GEN1	MSH3	LIG1	POLL
	XPA	MBD4	FANCC	MRE11A	MSH4	MRE11A	POLM
	XRCC1	MPG	FANCD2	MUS81	MSH5	RAD50	APTX
	RPA1	MUTYH	FANCE	NBN	MSH6	NBS1	RNF8
	RPA2	NEIL1	FANCF	RAD50	PMS1	CTIP/rbbp8	PRKDC
	RPA3	NEIL2	FANCG	RAD51	PMS2		DCLRE1C
	LIG1	NEIL3	FANCI	RAD51B			XRCC4
	LIG3	NTHL1	FANCL	RAD51D			XRCC5
	PCNA	OGG1	FANCM	RAD52			XRCC6
	POLD1	PNKP	POLN	RAD54B			RIF1
	POLD2	SMUG1	POLZ	RAD54L			WHSC1
	POLD3	TDG	RMI1	RBBP8
	POLD4	UNG		SHFM1
	POLE	XRCC1		XRCC2
	CDK7	LIG1		XRCC3
	UVSSA			SLX1A
	USP7			ATM
	ERCC6			BLM
	ERCC6L			BRCA2
	ERCC8			EXO1
	XAB2			MPC1
	CETN2			RNF168
	XPC			RNF8
	RAD23a
	RAD23b
	DDB1
	DDB2
